# Supplementary material for: Investigation of Catalytic Co-Pyrolysis Characteristics and Synergistic Effect of Oily Sludge and Walnut Shell
Source: Int J Environ Res Public Health. 2023 Feb 6;20(4):2841. doi: 10.3390/ijerph20042841 (PMC9956203; doi:10.3390/ijerph20042841)
Supplement: Supplementary file 1 [file ijerph-20-02841-s001.zip]

Archive with 1 entries (1 files):
- ijerph-2167797-SI.pdf
